# Supplementary material for: Transcriptional Responses of Beauveria bassiana Blastospores Cultured Under Varying Glucose Concentrations
Source: Front Cell Infect Microbiol. 2021 Mar 24;11:644372. doi: 10.3389/fcimb.2021.644372 (PMC8024584; doi:10.3389/fcimb.2021.644372)
Supplement: Supplementary Table 5 — The six highest expressed genes over all treatments based on total summed daily percentages. [file Table_5.xlsx]

## Sheet: Table S5
	Table S5. The six highest expressed genes over all treatments based total summed daily percentages.
			Percent of total transcripts
			10% glucose				20% glucose
	Loci	annotation	Day 1	Day 2	Day 3		Day 1	Day 2	Day 3
	BBAD15_g4678	Clock-controlled protein 6 (Sed1 ortholog)	0.0200107	0.0274601	0.0269919		0.0250103	0.032716	0.0307249
	BBAD15_g11379	hypothetical protein	3.09719e-05	0.00939688	0.0281122		4.14552e-05	0.0485351	0.0442111
	BBAD15_g6903	hydrophobin I, Hyd1	0.0204371	0.0151752	0.0165234		0.0120239	0.00615324	0.0115218
	BBAD15_g1869	GPI anchored serine-rich protein- anchor for cell surface glycans	0.0120695	0.0122476	0.0103843		0.014315	0.0131701	0.00910932
	BBAD15_g8119	hypothetical protein	0.000382369	0.0159905	0.0101821		0.000364289	0.0178567	0.0113047
	BBAD15_g8852	hypothetical protein	0.00178118	0.011801	0.0133719		0.000835977	0.008911	0.00755098
